# Supplementary material for: Clonal diversity and spatial genetic structure in the long-lived herb, Prairie trillium
Source: PLoS One. 2019 Oct 21;14(10):e0224123. doi: 10.1371/journal.pone.0224123 (PMC6802849; doi:10.1371/journal.pone.0224123)
Supplement: S1 Table — Primer sequences and PCR reaction conditions for the newly developed microsatellite markers. (XLSX) [file pone.0224123.s002.xlsx]

## Sheet: S1
S1 Table. Microsatellite PCR Primer Sequences and Reaction Details. Primer sequences and PCR reaction conditions for the newly developed microsatellite markers.
Locus	Forward Primer	Reverse Primer	MgCl2	10X Buffer	dNTPs @ 20 mM	M13 @ 10 µM	F @ 5 µM	R @ 20 µM	TAQ	Program	Na	Ne	I	Ho	He	uHe	F
TR-6	TTCGCTGCTTCCCTCGTATC	AAGGACATGAGCGTTTGTGG	0.35 µl	1.5 µl	0.2 µl	0.2 µl	0.2 µl	0.2 µl	0.5 µl	TD 57_45sec	5	1.948	0.943	0.082	0.487	0.491	0.832
TR-7	CCTTACCTCGAGAAGCTTTGG	ATCGCTCGAACCCATACTCC	0.35 µl	1.5 µl	0.2 µl	0.2 µl	0.2 µl	0.2 µl	1.0 µl	TD 50_1min	4	2.419	1.007	0.5	0.587	0.591	0.148
TR-13	CAGCTATGGACTCGTGTGTTAG	ACGAGGTTTCCAAGAGTTTCC	0.45 µl	1.5 µl	0.2 µl	0.35 µl	0.35 µl	0.35 µl	2.0 µl	TD 50_1min	2	1.291	0.386	0.222	0.226	0.228	0.015
TR-15	CCCAACGACCTCCATCATAAG	CATGTCATGGTTGGGCATCC	0.45 µl	1.5 µl	0.2 µl	0.35 µl	0.35 µl	0.35 µl	2.0 µl	TD 50_1min	7	2.534	1.111	0.652	0.605	0.61	-0.077
TR-17	ACGTTAGGACCGAGAGATGC	GGGAGGTTGCTAGGAAGGAC	0.45 µl	1.5 µl	0.2 µl	0.35 µl	0.35 µl	0.35 µl	2.0 µl	TD 50_1min	7	4.478	1.649	0.649	0.777	0.782	0.165
Additional details.
Locus	Motif	PCR_product_size	left_tm	left_gc	left_self_end	left_self_any	left_hairpin	left_end_stability	left_penalty	right	right_tm	right_gc	right_self_end	right_self_any	right_hairpin	right_end_stability	right_penalty	pair_compl_end	pair_compl_any	pair_penalty	duplicate
TR-6	AAC	296	60.646	55	0	0	0	2.24	0.646055	279,20	59.513	50	0	0	0	4.17	0.487369	0	0	1.13342	0
TR-7	AAG	363	59.131	52.381	0	0	0	3.28	1.86936	363,20	60.081	55	0	0	0	3.85	0.080549	0	0	1.9499	0
TR-13	ACAT	201	59.309	50	0	0	0	2.34	2.69073	181,21	58.913	47.619	0	0	0	3.13	2.08652	2.25	0	4.77726	0
TR-15	AAC	427	58.919	52.381	0	0	0	1.73	2.08107	409,20	60.009	55	0	0.92	0	3.51	0.008731	5.2	4.59	2.0898	0
TR-17	AAC	227	60.01	55	0	0	0	3.91	0.010401	318,20	60.224	60	0	0	0	3.85	0.223699	0	0	0.2341	0
