# Supplementary material for: Clonal diversity and spatial genetic structure in the long-lived herb, Prairie trillium
Source: PLoS One. 2019 Oct 21;14(10):e0224123. doi: 10.1371/journal.pone.0224123 (PMC6802849; doi:10.1371/journal.pone.0224123)
Supplement: S2 Table — Results of MICRO-CHECKER. (XLSX) [file pone.0224123.s003.xlsx]

## Sheet: S2
S2 Table. MICRO-CHECKER Data. Results of MICRO-CHECKER.
Meeman	Locus 13	Locus 15	Locus 17	Locus 6	Locus 7
Stuttering	NO	NO	MAY BE	NO	NO
Large allele dropout	NO	NO	NO	NO	NO
Null allele	NO	NO	MAY BE	MAY BE	NO
SC1
Stuttering	NO	NO	MAY BE	NO	NO
Large allele dropout	NO	NO	NO	NO	NO
Null allele	NO	NO	MAY BE	MAY BE	NO
SC2
Stuttering	NO	NO	MAY BE	MAY BE	NO
Large allele dropout	NO	NO	NO	NO	NO
Null allele	NO	NO	MAY BE	MAY BE	NO
