# Supplementary material for: Clonal diversity and spatial genetic structure in the long-lived herb, Prairie trillium
Source: PLoS One. 2019 Oct 21;14(10):e0224123. doi: 10.1371/journal.pone.0224123 (PMC6802849; doi:10.1371/journal.pone.0224123)
Supplement: S3 Table — This table provides number of different alleles, number of effective alleles, observed heterozygosity, expected heterozygosity, and unbiased (corrected) expected heterozygosity per population for each locus per population and for each quadrat surveyed. (XLSX) [file pone.0224123.s004.xlsx]

## Sheet: S3
S3 Table. Clonal and Population Genetic Details. This table provides number of different alleles, number of effective alleles, observed heterozygosity, expected heterozygosity, and unbiased (corrected) expected heterozygosity per population for each locus per population and for each quadrat surveyed.
Meeman (genets only)	Locus	Na	Ne	Ho	He	uHe	F
	Locus 13	2	1.29141	0.222222	0.225652	0.22776	0.0151976
	Locus 15	7	2.53447	0.652174	0.60544	0.609859	-0.0771899
	Locus 17	7	4.47751	0.648649	0.776662	0.781945	0.164825
	Locus6	5	1.94766	0.0819672	0.486563	0.490584	0.831538
	Locus7	4	2.41937	0.5	0.58667	0.591289	0.147732
Mean and SE over Loci for each Pop
Meeman (genets only)		Na	Ne	Ho	He	uHe	F
	Mean	5	2.53408	0.421002	0.536197	0.540288	0.216421
	SE	0.948683	0.532833	0.115317	0.0905725	0.0910998	0.16007
Shelby County 1 (sample size = 13)	Locus	Na	Ne	Ho	He	uHe	F
	Locus 13	2	1.45064	0.230769	0.310651	0.323077	0.257143
	Locus 15	3	2.07362	0.615385	0.517751	0.538462	-0.188571
	Locus 17	4	2.61818	0.333333	0.618056	0.644928	0.460674
	Locus6	3	2.57895	0	0.612245	0.659341	1
	Locus7	3	1.36054	0.3	0.265	0.278947	-0.132075
Shelby County 2 (sample size = 18)	Locus 13	2	1.77376	0.214286	0.436224	0.452381	0.508772
	Locus 15	4	1.94647	0.4	0.48625	0.498718	0.177378
	Locus 17	6	4.56962	0.210526	0.781163	0.802276	0.730496
	Locus6	5	2.1039	0	0.524691	0.539683	1
	Locus7	4	1.83908	0.45	0.45625	0.467949	0.0136986
Mean and SE over Loci for each Pop
		Na	Ne	Ho	He	uHe	F
Shelby County 1 (sample size = 13)	Mean	3	2.01639	0.295897	0.464741	0.488951	0.279434
	SE	0.316228	0.267591	0.0988148	0.0747372	0.0798212	0.216902
Shelby County 2 (sample size = 18)	Mean	4.2	2.44656	0.254962	0.536916	0.552201	0.486069
	SE	0.663325	0.533694	0.0799095	0.0628566	0.0642717	0.179278
As calculated from GenAlEx
Na = Number of Different Alleles
Ne = Number of Effective Alleles
Ho = Observed Heterozygosity
He = Expected Heterozygosity
uHe = Unbiased Expected Heterozygosity
F = Fixation Index = (He - Ho) / He = 1 - (Ho / He)
Quadrat full data set	N	G	effG	D	E	uS-W	uHe
A1	14	10	8.17	0.95	0.82	1.29	0.50 (0.11)
A2	9	7	6.23	0.94	0.89	1.21	0.35 (0.12)
A3	10	10	10	1	1	---	0.43 (0.18)
A4	8	6	4.57	0.89	0.76	1.15	0.54 (0.14)
A5	7	5	4.46	0.91	0.89	0.95	0.46 (0.08)
B1	7	5	4.46	0.91	0.89	0.95	0.41 (0.12)
B2	4	1	1	0	1	0	0.11 (0.11)
B3	8	8	8	1	1	---	0.32 (0.13)
B4	13	7	3.76	0.8	0.54	0.96	0.38 (0.11)
B5	10	5	3.57	0.8	0.71	0.79	0.53 (0.06)
C1	5	2	1.47	0.4	0.74	0.34	0.33 (0.15)
C2	10	5	3.57	0.8	0.71	0.79	0.34 (0.14)
C3	1	1	1	---	1	---	0.60 (0.25)
C4	4	2	1.6	0.5	0.8	0.39	0.44 (0.13)
C5	16	3	2.42	0.63	0.81	0.43	0.47 (0.65)
D1	1	1	1	---	1	---	0.40 (0.25)
D2	3	3	3	1	1	---	0.39 (0.16)
D3	7	5	3.77	0.86	0.75	1.01	0.39 (0.12)
D4	12	7	4.8	0.86	0.69	1	0.36 (0.09)
D5	16	8	6.74	0.91	0.84	1	0.45 (0.12)
E1	9	5	3.52	0.81	0.7	0.83	0.37 (0.15)
N = number of sampled individuals
G = number of unique multilocus genotypes
effG = effective number of multilocus genotypes based on rarefaction
D = Simpson’s Diversity
E = eveness
uS-W = the Shannon-Weiner index corrected for sample size
uHe = Nei's unbiased gene diversity corrected for sample size
