# Supplementary material for: Clonal diversity and spatial genetic structure in the long-lived herb, Prairie trillium
Source: PLoS One. 2019 Oct 21;14(10):e0224123. doi: 10.1371/journal.pone.0224123 (PMC6802849; doi:10.1371/journal.pone.0224123)
Supplement: S4 Table — This table provides coordinates of each sampled plant (81 genets) given within quadrats. (XLSX) [file pone.0224123.s005.xlsx]

## Sheet: S4
S4 Table. Clone Coordinates. This table provides coordinates of each sampled plant (81 clones) given within quadrats.
Plant ID	New Clone #	X	Y	Stage Class
A1_10F	79	1	1.55	F
A1_11F	29	0.9	1.8	F					Plotted by stage class
A1_1F	81	1	0.15	F
A1_2F	13	1	0.1	F
A1_5F	80	1.9	1.1	F
A2_10F	78	0.4	6.5	F
A2_11F	2	1.3	6.5	F
A3_1F	77	0.8	11	F
A3_4F	76	1	11	F
A3_6F	75	1	10	F
A4_2F	74	0.3	15.6	F
A4_5F	1	1.2	15.2	F
A5_1F	6	1.2	20.4	F
A5_2F	6	0.4	20.7	F
A5_3F	28	0	21.2	F
A5_4F	28	0.7	21.2	F
A5_5F	73	0.7	21.2	F
B1_4F	12	6.4	0.6	F
B1_5F	13	6.4	0.4	F
B1_6F	13	7	0.4	F
B2_4F	6	6.2	6.8	F
B3_1F	72	6	11	F
B3_2F	71	6.7	11	F
B3_4F	70	6.7	11.6	F
B3_5F	69	6.8	11.6	F
B4_10F	27	6.5	16	F
B4_14F	17	6.8	16.4	F
B4_3F	17	6.5	15.2	F
B4_4F	17	6.5	15.2	F
B4_9F	27	5.2	16	F
B5_1F	2	5.2	21.9	F
B5_2F	5	6	21.9	F
B5_7F	3	6	21.7	F
B5_8F	68	6	21.7	F
C1_1F	12	11	0	F
C2_1F	67	11.1	6.4	F
C2_2F	23	11.6	6.4	F
C5_13F	10	12	20.2	F
C5_14F	10	11.2	20.2	F
C5_1F	22	11	21.9	F
C5_2F	22	10.5	21.9	F
C5_7F	3	10.5	21.4	F
C5_8F	3	12	21.4	F
D1_1F	66	16.2	1.2	F
D2_2F	65	15.3	6.9	F
D2_3F	64	16.3	6.8	F
D3_5F	63	15	11.9	F
D3_6F	62	15.9	11.9	F
D4_1F	61	15.9	16.5	F
D4_2F	3	17	16.5	F
D4_7F	20	15	15.3	F
D5_13F	1	16.5	21.9	F
D5_14F	26	16.5	21.9	F
D5_1F	16	15.5	20.2	F
D5_2F	9	16.5	20.2	F
D5_7F	2	15.3	21.9	F
E1_5F	19	20	1	F
A1_12J	4	0.85	0.6	J
A1_7J	8	2	1.9	J
A1_8J	8	1.8	1.9	J
A2_13J	15	1.3	6.5	J
A2_14J	11	1.3	6.5	J
A2_7J	25	0.8	6.1	J
A2_8J	25	0.8	6.1	J
A3_10J	4	0.2	10	J
A3_9J	59	2	10	J
A4_1J	58	2	15.3	J
B1_2J	57	6.4	0.6	J
B1_3J	56	6.4	0.6	J
B3_3J	55	6.7	11	J
B3_8J	9	6.8	11.6	J
B4_5J	17	6.5	15.2	J
B4_6J	54	6.5	15.2	J
B4_8J	53	6.8	16	J
B5_5J	5	5.3	21.9	J
B5_6J	3	5.3	21.7	J
C1_4J	18	11.1	0	J
C1_5J	18	11.1	0	J
C2_10J	1	10.2	6.8	J
C2_5J	52	10.2	6.4	J
C2_8J	1	12	6.7	J
C3_1J	51	11.6	10.5	J
C4_1J	50	10.8	15.8	J
C4_5J	1	11	15.2	J
C5_11J	3	12	21.4	J
C5_12J	3	12	21.4	J
C5_5J	3	10.5	21.9	J
C5_6J	22	10.5	21.9	J
D3_2J	7	15.2	11.6	J
D3_3J	7	15	11.6	J
D3_4J	7	15	11.6	J
D3_7J	15	15.9	11.9	J
D4_10J	20	15.5	15.3	J
D4_11J	20	15.5	15.3	J
D4_5J	3	15	16.5	J
D4_6J	49	15	16.5	J
D5_10J	7	15.2	21.9	J
D5_11J	21	15.2	21.9	J
D5_12J	1	15.3	21.9	J
D5_5J	9	15.3	20.2	J
D5_6J	21	15.3	20.2	J
E1_3J	48	20	0.2	J
E1_4J	24	20	0.2	J
E1_8J	19	20.2	1	J
E1_9J	47	20.2	1	J
A1_13NF	5	0.15	1	NF
A1_14NF	5	1	1.4	NF
A1_3NF	46	1.35	0.05	NF
A1_4NF	29	1.42	0.9	NF
A1_6NF	8	1.5	1.5	NF
A1_9NF	45	1.8	1.6	NF
A2_12NF	11	1.3	6.5	NF
A2_1NF	3	1.3	5.7	NF
A2_5NF	60	1.3	6.1	NF
A3_2NF	44	2	11	NF
A3_3NF	43	0.2	11	NF
A3_5NF	8	1	11	NF
A3_7NF	42	2	10	NF
A3_8NF	14	2	10	NF
A4_3NF	1	1.7	15.6	NF
A4_4NF	1	1.7	15.2	NF
A4_6NF	41	1.2	15.2	NF
A4_7NF	40	1.2	15.2	NF
A5_6NF	4	0.7	21.5	NF
A5_7NF	4	1.3	21.5	NF
A5_8NF	14	1.3	21.5	NF
B1_1NF	2	6.3	0.6	NF
B1_7NF	12	7	0.4	NF
B2_1NF	6	7	7	NF
B2_2NF	6	6.2	7	NF
B2_3NF	6	6.2	7	NF
B3_6NF	39	6.8	11.6	NF
B3_7NF	16	6.8	11.6	NF
B4_11NF	37	5.2	16	NF
B4_12NF	11	5.2	16	NF
B4_13NF	17	5.2	16.4	NF
B4_1NF	38	6.8	15.2	NF
B4_2NF	17	6.5	15.2	NF
B5_10NF	36	5.3	21.7	NF
B5_3NF	5	5.3	21.9	NF
B5_4NF	5	5.3	21.9	NF
B5_9NF	3	6	21.7	NF
C1_2NF	18	11.1	0	NF
C1_3NF	18	11.1	0	NF
C2_3NF	23	10.2	6.4	NF
C2_4NF	23	10.2	6.4	NF
C2_6NF	1	10.2	6.7	NF
C2_7NF	1	12	6.7	NF
C2_9NF	35	12	6.8	NF
C4_2NF	1	10.2	15.2	NF
C4_3NF	1	11	15.2	NF
C5_10NF	3	12	21.4	NF
C5_15NF	10	11.2	20.2	NF
C5_16NF	10	11.2	20.2	NF
C5_3NF	3	10.5	21.9	NF
C5_4NF	3	10.5	21.9	NF
C5_9NF	3	12	21.4	NF
D2_1NF	34	15.2	6	NF
D3_1NF	1	16.5	11.2	NF
D4_12NF	32	15	15.3	NF
D4_13NF	31	17	15.3	NF
D4_3NF	33	15	16.5	NF
D4_4NF	3	15	16.5	NF
D4_9NF	20	15.5	15.3	NF
D5_15NF	1	16.5	21.9	NF
D5_16NF	26	16.5	21.9	NF
D5_3NF	9	15.3	20.2	NF
D5_4NF	30	15.3	20.2	NF
D5_8NF	7	15.2	21.9	NF
D5_9NF	21	15.2	21.9	NF
E1_1NF	2	20.2	0.2	NF
E1_2NF	24	20	0.2	NF
E1_6NF	19	20.2	1	NF
E1_7NF	19	20.2	1	NF
