# Supplementary material for: Clonal diversity and spatial genetic structure in the long-lived herb, Prairie trillium
Source: PLoS One. 2019 Oct 21;14(10):e0224123. doi: 10.1371/journal.pone.0224123 (PMC6802849; doi:10.1371/journal.pone.0224123)
Supplement: S6 Table — This table provides the genotype scores for the microsatellite data. (XLSX) [file pone.0224123.s007.xlsx]

## Sheet: S6
S6 Table. Raw Microsatellite Data. This table provides the genotype scores for the microsatellite data.
Sample	Pop	Locus 13		Locus 15		Locus 17		Locus6		Locus7
A1_1F	A1	0	0	433	444	222	222	390	390	358	360
A1_2F	A1	221	221	442	444	216	222	390	390	360	360
A1_3NF	A1	221	221	442	444	216	222	390	390	350	360
A1_4NF	A1	221	221	444	444	219	219	314	314	358	358
A1_5F	A1	221	221	444	444	216	219	314	314	358	358
A1_6NF	A1	221	221	444	444	216	216	390	390	350	360
A1_7J	A1	221	221	444	444	216	216	390	390	0	0
A1_8J	A1	221	221	444	444	216	216	390	390	350	360
A1_9NF	A1	221	225	433	444	216	216	390	390	350	360
A1_10F	A1	0	0	442	444	216	216	390	390	350	360
A1_11F	A1	221	221	444	444	219	219	314	314	358	358
A1_12J	A1	221	221	442	444	246	246	0	0	360	360
A1_13NF	A1	221	221	442	442	222	222	320	320	358	360
A1_14NF	A1	221	221	442	442	222	222	320	320	358	360
A2_1NF	A2	221	225	442	444	216	216	0	0	358	360
A2_5NF	A2	221	221	444	444	219	219	0	0	0	0
A2_7J	A2	221	221	444	444	219	219	0	0	358	360
A2_8J	A2	221	221	444	444	219	219	390	390	358	360
A2_10F	A2	0	0	442	444	0	0	390	390	358	360
A2_11F	A2	0	0	442	444	219	246	390	390	358	360
A2_12NF	A2	221	221	442	442	216	216	390	390	0	0
A2_13J	A2	221	221	442	442	216	219	390	390	358	358
A2_14J	A2	221	221	442	442	216	216	390	390	358	358
A3_1F	A3	221	221	440	444	219	222	0	0	350	360
A3_2NF	A3	221	221	0	0	219	222	0	0	350	360
A3_3NF	A3	0	0	0	0	222	222	0	0	350	360
A3_4F	A3	0	0	0	0	222	222	0	0	350	360
A3_5NF	A3	221	221	0	0	216	216	390	390	350	360
A3_6F	A3	221	221	0	0	0	0	390	390	350	360
A3_7NF	A3	0	0	0	0	0	0	0	0	350	360
A3_8NF	A3	221	221	433	444	219	219	390	390	350	360
A3_9J	A3	221	221	0	0	0	0	390	390	350	360
A3_10J	A3	221	221	442	442	246	246	390	390	360	360
A4_1J	A4	221	221	433	433	219	222	320	320	358	358
A4_2F	A4	0	0	442	442	216	216	390	390	350	360
A4_3NF	A4	221	221	442	444	219	240	390	390	0	0
A4_4NF	A4	221	221	442	444	219	240	390	390	0	0
A4_5F	A4	221	221	442	442	219	240	390	390	0	0
A4_6NF	A4	221	221	442	444	219	240	0	0	0	0
A4_7NF	A4	221	221	442	444	219	240	317	317	0	0
A5_1F	A5	221	221	442	444	216	216	0	0	358	360
A5_2F	A5	221	221	442	444	216	216	390	390	358	360
A5_3F	A5	221	225	444	444	216	246	390	390	358	358
A5_4F	A5	221	225	444	444	216	246	390	390	358	358
A5_5F	A5	0	0	442	444	216	216	320	320	0	0
A5_6NF	A5	221	221	442	444	246	246	390	390	360	360
A5_7NF	A5	221	221	442	444	246	246	390	390	360	360
A5_8NF	A5	221	221	433	444	219	219	390	390	350	360
B1_1NF	B1	221	221	442	444	219	246	390	390	358	360
B1_2J	B1	0	0	442	442	216	219	314	320	360	360
B1_3J	B1	221	221	444	444	216	222	384	390	358	360
B1_4F	B1	221	221	444	444	216	222	390	390	358	360
B1_5F	B1	221	221	442	444	216	222	390	390	360	360
B1_6F	B1	221	221	442	444	216	222	390	390	360	360
B1_7NF	B1	221	221	444	444	216	222	390	390	358	360
B2_1NF	B2	221	221	442	444	216	216	390	390	360	360
B2_2NF	B2	221	221	442	444	216	216	390	390	0	0
B2_3NF	B2	221	221	442	444	216	216	390	390	0	0
B2_4F	B2	221	221	442	444	216	216	390	390	360	360
B3_1F	B3	221	221	0	0	219	246	314	314	0	0
B3_2F	B3	221	221	442	444	219	219	390	390	360	360
B3_3J	B3	221	221	442	444	219	246	0	0	0	0
B3_4F	B3	0	0	442	444	219	246	314	314	0	0
B3_5F	B3	0	0	442	444	219	246	314	314	0	0
B3_6NF	B3	0	0	442	444	219	246	314	314	0	0
B3_7NF	B3	221	221	442	444	219	246	314	314	0	0
B3_8J	B3	221	221	442	444	216	219	320	320	360	360
B4_1NF	B4	221	225	444	444	216	240	320	390	358	358
B4_2NF	B4	221	221	442	444	216	240	390	390	358	358
B4_3F	B4	221	221	442	444	216	240	390	390	358	358
B4_4F	B4	221	221	442	444	216	240	390	390	358	358
B4_5J	B4	221	221	442	444	216	240	390	390	358	358
B4_6J	B4	221	221	0	0	216	240	0	0	0	0
B4_8J	B4	221	221	438	442	216	240	314	390	360	360
B4_9F	B4	221	221	438	442	216	240	390	390	360	360
B4_10F	B4	221	221	438	442	216	240	390	390	360	360
B4_11NF	B4	0	0	435	438	216	240	390	390	360	360
B4_12NF	B4	221	221	442	442	216	216	390	390	358	358
B4_13NF	B4	221	221	442	444	216	240	390	390	358	358
B4_14F	B4	221	221	442	444	216	240	390	390	358	358
B5_1F	B5	221	221	442	444	219	246	0	0	358	360
B5_2F	B5	221	221	442	444	222	222	320	320	358	360
B5_3NF	B5	221	221	442	444	222	222	320	320	358	358
B5_4NF	B5	221	221	442	444	222	222	320	320	358	360
B5_5J	B5	221	221	442	444	222	222	320	320	358	360
B5_6J	B5	221	225	442	444	216	216	390	390	0	0
B5_7F	B5	221	225	442	444	216	216	390	390	0	0
B5_8F	B5	0	0	442	444	0	0	317	317	360	360
B5_9NF	B5	221	225	442	444	216	216	390	390	0	0
B5_10NF	B5	0	0	442	444	0	0	390	390	0	0
C1_1F	C1	221	221	444	444	216	222	390	390	358	360
C1_2NF	C1	0	0	442	442	240	246	390	390	358	360
C1_3NF	C1	0	0	442	442	240	246	390	390	358	360
C1_4J	C1	0	0	442	442	240	246	390	390	358	360
C1_5J	C1	0	0	442	442	240	246	390	390	358	360
C2_1F	C2	0	0	444	444	219	246	0	0	0	0
C2_2F	C2	221	221	444	444	219	246	0	0	360	360
C2_3NF	C2	221	221	444	444	219	246	0	0	360	360
C2_4NF	C2	221	221	444	444	219	246	0	0	360	360
C2_6NF	C2	221	221	442	444	219	240	390	390	358	358
C2_5J	C2	221	221	442	442	219	237	390	390	0	0
C2_7NF	C2	221	221	442	444	219	240	390	390	358	358
C2_9NF	C2	221	221	442	444	219	219	0	0	350	360
C2_8J	C2	221	221	442	444	219	240	390	390	358	358
C2_10J	C2	221	221	442	444	219	240	390	390	358	358
C3_1J	C3	221	225	444	444	216	240	0	0	350	360
C4_1J	C4	221	221	433	444	216	222	314	314	360	360
C4_2NF	C4	221	221	442	442	219	240	390	390	0	0
C4_3NF	C4	221	221	442	442	219	240	390	390	360	360
C4_5J	C4	221	221	442	442	219	240	390	390	358	358
C5_1F	C5	221	225	442	444	216	219	390	390	360	360
C5_2F	C5	221	225	442	444	216	219	390	390	360	360
C5_3NF	C5	221	225	442	444	216	216	390	390	360	360
C5_4NF	C5	221	225	442	444	216	216	390	390	0	0
C5_5J	C5	221	225	442	444	216	216	390	390	360	360
C5_6J	C5	221	225	442	442	216	219	390	390	360	360
C5_7F	C5	221	225	442	444	216	216	390	390	358	360
C5_8F	C5	221	225	442	444	216	216	390	390	358	360
C5_9NF	C5	221	225	442	444	216	216	390	390	358	360
C5_10NF	C5	221	225	442	444	216	216	390	390	358	360
C5_11J	C5	221	225	442	444	216	216	390	390	358	360
C5_12J	C5	221	225	442	444	216	216	390	390	358	360
C5_13F	C5	221	221	444	444	240	250	320	390	350	358
C5_14F	C5	221	221	444	444	240	250	320	390	350	358
C5_15NF	C5	221	221	444	444	240	250	320	390	350	358
C5_16NF	C5	221	221	444	444	240	250	320	390	350	358
D1_1F	D1	0	0	442	444	216	219	0	0	358	358
D2_1NF	D2	0	0	442	444	219	240	314	314	360	360
D2_2F	D2	0	0	433	444	246	246	390	390	360	360
D2_3F	D2	0	0	433	442	246	246	390	390	360	360
D3_1NF	D3	221	221	440	442	219	240	390	390	358	360
D3_2J	D3	221	221	442	442	219	246	390	390	350	360
D3_3J	D3	221	221	442	442	219	246	390	390	350	360
D3_4J	D3	221	221	442	442	219	246	390	390	350	360
D3_5F	D3	221	225	0	0	219	219	390	390	350	360
D3_6F	D3	221	225	442	444	219	219	390	390	360	360
D3_7J	D3	221	221	442	444	216	219	390	390	358	358
D4_1F	D4	221	225	0	0	0	0	390	390	350	360
D4_2F	D4	221	225	444	444	216	216	390	390	350	360
D4_3NF	D4	221	225	0	0	216	219	390	390	350	360
D4_4NF	D4	221	225	444	444	216	216	390	390	0	0
D4_5J	D4	221	225	444	444	216	216	390	390	360	360
D4_6J	D4	221	225	444	444	216	216	0	0	0	0
D4_7F	D4	221	225	439	444	216	216	390	390	358	360
D4_9NF	D4	221	225	439	444	216	216	390	390	358	360
D4_10J	D4	221	225	439	444	216	216	390	390	360	360
D4_11J	D4	221	225	439	444	216	216	0	0	360	360
D4_12NF	D4	221	221	442	444	237	250	0	0	360	360
D4_13NF	D4	221	221	0	0	237	250	0	0	360	360
D5_1F	D5	221	221	442	444	219	246	314	314	0	0
D5_2F	D5	221	221	442	444	216	219	320	320	360	360
D5_3NF	D5	221	221	442	444	216	219	320	320	0	0
D5_4NF	D5	221	221	442	444	219	219	320	320	360	360
D5_5J	D5	221	221	442	444	216	219	320	320	360	360
D5_6J	D5	0	0	442	444	219	246	390	390	358	358
D5_7F	D5	221	221	442	444	219	246	390	390	360	360
D5_8NF	D5	0	0	442	444	219	246	390	390	350	360
D5_9NF	D5	0	0	442	444	219	246	390	390	358	358
D5_10J	D5	221	221	442	444	219	246	390	390	350	360
D5_11J	D5	0	0	442	444	219	246	390	390	358	358
D5_12J	D5	221	221	442	442	219	240	390	390	358	360
D5_13F	D5	221	221	442	442	219	240	390	390	360	360
D5_14F	D5	0	0	442	442	222	237	390	390	358	358
D5_15NF	D5	221	221	442	442	219	240	0	0	360	360
D5_16NF	D5	221	221	442	442	222	237	390	390	358	358
E1_1NF	E1	0	0	442	444	219	246	390	390	358	360
E1_2NF	E1	0	0	433	442	219	246	390	390	358	360
E1_3J	E1	0	0	442	442	219	246	390	390	358	360
E1_4J	E1	0	0	433	442	219	246	390	390	358	360
E1_5F	E1	225	225	433	442	216	246	390	390	353	360
E1_6NF	E1	0	0	433	442	216	246	390	390	353	360
E1_7NF	E1	0	0	433	442	216	246	390	390	353	360
E1_8J	E1	0	0	433	442	216	246	390	390	353	360
E1_9J	E1	0	0	433	442	216	246	390	390	360	360
OG1	OG	221	221	433	433	219	219	0	0	358	358
OG2	OG	0	0	442	444	216	246	390	390	358	358
OG3	OG	221	221	433	444	246	246	390	390	358	360
OG4	OG	0	0	442	444	216	246	314	314	358	358
